# Supplementary material for: Sequence homology in eukaryotes (SHOE): interactive visual tool for promoter analysis
Source: BMC Genomics. 2018 Sep 27;19:715. doi: 10.1186/s12864-018-5101-3 (PMC6161448; doi:10.1186/s12864-018-5101-3)
Supplement: Supplementary file 3 — Figure S3. Visualization of ChiP-seq peaks from ArrayExperss database idenyified in SHOE predictions. A) Demosntrates two genes from overexpressed in mouse liver in Diabet 2 condition; B) Demonstrate TNF genes of mTOR human pathway in which promoter two peaks according ChIP-seq analysis have been identified. (ZIP 499 kb) [file 12864_2018_5101_MOESM3_ESM.zip]

Archive with 2 entries (2 files):
- Supplementary Figure 3a.pdf
- Supplementary Figure 3b.pdf
